# Supplementary material for: First direct evidence for direct cell-membrane penetrations of polycationic homopoly(amino acid)s produced by bacteria
Source: Commun Biol. 2022 Oct 26;5:1132. doi: 10.1038/s42003-022-04110-4 (PMC9606270; doi:10.1038/s42003-022-04110-4)
Supplement: Supplementary file 4 — Supplementary Data 1 [file 42003_2022_4110_MOESM4_ESM.xlsx]

## Sheet: Fig_3c
	Cellular uptakes of e-PaL-FAM (10)
		37°C
		exp. 1		exp. 2		exp. 3		mean
		raw data*	normalize (%)	raw data*	normalize (%)	raw data*	normalize (%)	raw data*	normalize (%)
	FAM	1978537	9.1	2077302	9.5	2380188	10.9	2.14534e+06	9.8
	FAM + 1	2040647	9.3	2232910	10.2	2210473	10.1	2.16134e+06	9.9
	10	23020666	105.4	21227346	97.2	19205578	87.9	2.11512e+07	96.8
	10 (+FBS)	22680514	103.8	21785886	99.7	21079648	96.5	2.18487e+07	100
		4°C
		exp. 1		exp. 2		exp. 3		mean
		raw data*	normalize (%)	raw data*	normalize (%)	raw data*	normalize (%)	raw data*	normalize (%)
	FAM	1669780	7.6	1903270	8.7	2369540	10.8	1.98086e+06	9
	FAM + 1	2421738	11.1	2606194	11.9	2538020	11.6	2521984	11.5
	10	20505308	93.9	16788662	76.8	19802882	90.6	19032284	87.1
	10 (+FBS)	15090401	69.1	18812038	86.1	21800730	110	18567723	88.4
	* Fluorescence intensity data of FAM (485 ex/535 em) was collected by SpectraMax iD3 (Molecular Devices)

## Sheet: Fig_3d
	Cellular uptakes of e-PaL-FAM (10)
		-
		exp. 1		exp. 2		exp. 3		mean
		raw data*	normalize (%)	raw data*	normalize (%)	raw data*	normalize (%)	raw data*	normalize (%)
	10	36323192	107.2	34639192	102.2	32869530	90.6	34610638	100
		+
		exp. 1		exp. 2		exp. 3		mean
		raw data*	normalize (%)	raw data*	normalize (%)	raw data*	normalize (%)	raw data*	normalize (%)
	10	3702580	10.9	3534522	10.4	3651414	10.7	3.62951e+06	10.7
	* Fluorescence intensity data of FAM (485 ex/535 em) was collected by SpectraMax iD3 (Molecular Devices)

## Sheet: Fig_3e
	Cellular uptakes of e-PaL-FAM (10)
		5 min
		exp. 1		exp. 2		exp. 3		mean
		raw data*	normalize (%)	raw data*	normalize (%)	raw data*	normalize (%)	raw data*	normalize (%)
	10	1584	50.7	1289	41.2	1206	38.6	1359.67	43.5
		15 min
		exp. 1		exp. 2		exp. 3		mean
		raw data*	normalize (%)	raw data*	normalize (%)	raw data*	normalize (%)	raw data*	normalize (%)
	10	1722	55.1	1363	43.6	2896	92.6	1993.67	63.8
		30 min
		exp. 1		exp. 2		exp. 3		mean
		raw data*	normalize (%)	raw data*	normalize (%)	raw data*	normalize (%)	raw data*	normalize (%)
	10	2982	95.4	2086	66.7	2433	77.8	2500.33	80
		60 min
		exp. 1		exp. 2		exp. 3		mean
		raw data*	normalize (%)	raw data*	normalize (%)	raw data*	normalize (%)	raw data*	normalize (%)
	10	3971	127	3038	97.2	2370	75.8	3126.33	100
	* Fluorescence intensity data of FAM (485 ex/535 em) was collected by SYNERGY (BioTek)

## Sheet: Fig_3f
	Cellular uptakes of e-PaL-FAM (10)
		5 min
		exp. 1		exp. 2		exp. 3		mean
		raw data*	normalize (%)	raw data*	normalize (%)	raw data*	normalize (%)	raw data*	normalize (%)
	10	12608021	80.5	12092341	77.2	13965608	89.2	1.28887e+07	82.3
		15 min
		exp. 1		exp. 2		exp. 3		mean
		raw data*	normalize (%)	raw data*	normalize (%)	raw data*	normalize (%)	raw data*	normalize (%)
	10	11570147	73.9	11731522	74.9	12377660	79.1	1.18931e+07	76
		30 min
		exp. 1		exp. 2		exp. 3		mean
		raw data*	normalize (%)	raw data*	normalize (%)	raw data*	normalize (%)	raw data*	normalize (%)
	10	11168037	71.3	14203096	90.7	14892458	95.1	13421197	85.7
		60 min
		exp. 1		exp. 2		exp. 3		mean
		raw data*	normalize (%)	raw data*	normalize (%)	raw data*	normalize (%)	raw data*	normalize (%)
	10	16769906	107.1	14340951	91.6	15858795	101.3	1.56566e+07	100
	* Fluorescence intensity data of FAM (485 ex/535 em) was collected by SpectraMax iD3 (Molecular Devices)

## Sheet: Fig_3g
		Cellular uptakes of e-PaL-FAM (10)
			3.1 µM
			exp. 1		exp. 2		exp. 3		mean
			raw data*	normalize (%)	raw data*	normalize (%)	raw data*	normalize (%)	raw data*	normalize (%)
		10	429	1.8	456	1.9	477	1.9	454	1.9
			6.3 µM
			exp. 1		exp. 2		exp. 3		mean
			raw data*	normalize (%)	raw data*	normalize (%)	raw data*	normalize (%)	raw data*	normalize (%)
		10	1203	4.9	1023	4.2	1249	5.1	1158.33	4.7
			12.5 µM
			exp. 1		exp. 2		exp. 3		mean
			raw data*	normalize (%)	raw data*	normalize (%)	raw data*	normalize (%)	raw data*	normalize (%)
		10	1316	5.4	1321	5.4	1424	5.8	1353.67	5.5
			25 µM
			exp. 1		exp. 2		exp. 3		mean
			raw data*	normalize (%)	raw data*	normalize (%)	raw data*	normalize (%)	raw data*	normalize (%)
		10	3437	14	4882	19.9	5309	21.7	4542.67	18.5
			50 µM
			exp. 1		exp. 2		exp. 3		mean
			raw data*	normalize (%)	raw data*	normalize (%)	raw data*	normalize (%)	raw data*	normalize (%)
		10	8744	35.7	13710	56	15153	61.9	12535.7	51.2
			100 µM
			exp. 1		exp. 2		exp. 3		mean
			raw data*	normalize (%)	raw data*	normalize (%)	raw data*	normalize (%)	raw data*	normalize (%)
		10	22934	93.7	23112	94.4	27399	111.9	24481.7	100
		* Fluorescence intensity data of FAM (485 ex/535 em) was collected by SYNERGY (BioTek)

## Sheet: Fig_3h
		Cellular uptakes of e-PaL-FAM (10)
			3.1 µM
			exp. 1		exp. 2		exp. 3		mean
			raw data*	normalize (%)	raw data*	normalize (%)	raw data*	normalize (%)	raw data*	normalize (%)
		10	894903	4.6	1190833	6.2	1098324	5.7	1.06135e+06	5.5
			6.3 µM
			exp. 1		exp. 2		exp. 3		mean
			raw data*	normalize (%)	raw data*	normalize (%)	raw data*	normalize (%)	raw data*	normalize (%)
		10	1670125	8.7	1561210	8.1	2088246	10.8	1.77319e+06	9.2
			12.5 µM
			exp. 1		exp. 2		exp. 3		mean
			raw data*	normalize (%)	raw data*	normalize (%)	raw data*	normalize (%)	raw data*	normalize (%)
		10	4279588	22.2	4640380	24.1	3381999	17.6	4.10066e+06	21.3
			25 µM
			exp. 1		exp. 2		exp. 3		mean
			raw data*	normalize (%)	raw data*	normalize (%)	raw data*	normalize (%)	raw data*	normalize (%)
		10	5757429	29.9	6778994	35.2	7669459	39.8	6735294	35
			50 µM
			exp. 1		exp. 2		exp. 3		mean
			raw data*	normalize (%)	raw data*	normalize (%)	raw data*	normalize (%)	raw data*	normalize (%)
		10	13751755	71.4	13481336	70	15869278	82.4	1.43675e+07	74.6
			100 µM
			exp. 1		exp. 2		exp. 3		mean
			raw data*	normalize (%)	raw data*	normalize (%)	raw data*	normalize (%)	raw data*	normalize (%)
		10	17508508	91	19011434	98.8	21230640	110.3	19250194	100
		* Fluorescence intensity data of FAM (485 ex/535 em) was collected by SpectraMax iD3 (Molecular Devices)

## Sheet: Fig_3i
	Cellular uptakes of e-PaL-FAM (10)
		control
		exp. 1		exp. 2		exp. 3		mean
		raw data*	normalize (%)	raw data*	normalize (%)	raw data*	normalize (%)	raw data*	normalize (%)
	10	5317473	137.4	2652294	68.5	5440434	140.6	4470067	100
		PAO
		exp. 1		exp. 2		exp. 3		mean
		raw data*	normalize (%)	raw data*	normalize (%)	raw data*	normalize (%)	raw data*	normalize (%)
	10	2360150	61	2019425	52.2	2559842	66.2	2313139	59.8
		Dynasore
		exp. 1		exp. 2		exp. 3		mean
		raw data*	normalize (%)	raw data*	normalize (%)	raw data*	normalize (%)	raw data*	normalize (%)
	10	11809699	305.2	12890040	33.3	13108705	338.8	1.26028e+07	225.8
		MDC
		exp. 1		exp. 2		exp. 3		mean
		raw data*	normalize (%)	raw data*	normalize (%)	raw data*	normalize (%)	raw data*	normalize (%)
	10	8379080	216.6	8607204	222.5	8251658	213.3	8.41265e+06	217.5
		EIPA
		exp. 1		exp. 2		exp. 3		mean
		raw data*	normalize (%)	raw data*	normalize (%)	raw data*	normalize (%)	raw data*	normalize (%)
	10	2125421	54.9	2110229	54.5	2175504	56.2	2.13705e+06	55.2
	* Fluorescence intensity data of FAM (485 ex/535 em) was collected by SpectraMax iD3 (Molecular Devices)

## Sheet: Fig_3j
	Cellular uptakes of e-PaL-FAM (10)
		control
		exp. 1		exp. 2		exp. 3		mean
		raw data*	normalize (%)	raw data*	normalize (%)	raw data*	normalize (%)	raw data*	normalize (%)
	11	42000308	106.2	39781088	100.6	39076548	98.8	4.0286e+07	100
		PAO
		exp. 1		exp. 2		exp. 3		mean
		raw data*	normalize (%)	raw data*	normalize (%)	raw data*	normalize (%)	raw data*	normalize (%)
	11	27571930	69.7	27412906	69.3	27270246	68.9	2.74184e+07	69.3
		Dynasore
		exp. 1		exp. 2		exp. 3		mean
		raw data*	normalize (%)	raw data*	normalize (%)	raw data*	normalize (%)	raw data*	normalize (%)
	11	59226212	149.7	53759252	135.9	53725564	135.8	5.55703e+07	140.5
		MDC
		exp. 1		exp. 2		exp. 3		mean
		raw data*	normalize (%)	raw data*	normalize (%)	raw data*	normalize (%)	raw data*	normalize (%)
	11	23624310	68.6	22333652	59.7	21008760	56.5	2.23222e+07	61.6
		EIPA
		exp. 1		exp. 2		exp. 3		mean
		raw data*	normalize (%)	raw data*	normalize (%)	raw data*	normalize (%)	raw data*	normalize (%)
	11	23875346	60.3	25387394	64.2	23501628	59.4	2.42548e+07	61.3
	* Fluorescence intensity data of FAM (485 ex/535 em) was collected by SpectraMax iD3 (Molecular Devices)
