# Supplementary material for: First direct evidence for direct cell-membrane penetrations of polycationic homopoly(amino acid)s produced by bacteria
Source: Commun Biol. 2022 Oct 26;5:1132. doi: 10.1038/s42003-022-04110-4 (PMC9606270; doi:10.1038/s42003-022-04110-4)
Supplement: Supplementary file 5 — Supplementary Data 2 [file 42003_2022_4110_MOESM5_ESM.xlsx]

## Sheet: Fig_4b
	Cellular uptakes of ε-PαL-mAG (12)
		37°C
		exp. 1		exp. 2		exp. 3		mean
		raw data*	normalize (%)	raw data*	normalize (%)	raw data*	normalize (%)	raw data*	normalize (%)
	mAG	30541	3.6	31280	3.7	32314	3.8	31378.3	3.7
	mAG + 1	29857	3.6	32696	3.9	30102	3.6	30885	3.7
	12	781265	108.6	738922	99.2	1001728	92.2	840638	100
		4°C
		exp. 1		exp. 2		exp. 3		mean
		raw data*	normalize (%)	raw data*	normalize (%)	raw data*	normalize (%)	raw data*	normalize (%)
	mAG	25864	3.1	26325	3.1	26800	3.2	26329.7	3.13333
	mAG + 1	32096	3.8	27886	3.3	28439	3.4	29473.7	3.5
	12	936789	111.4	579958	69	751211	89.4	755986	89.9333
	* Fluorescence intensity data of mAG (485 ex/535 em) was collected by SpectraMax iD3 (Molecular Devices)

## Sheet: Fig_4c
	Cellular uptakes of e-PaL-mAG (12)
		5 min
		exp. 1		exp. 2		exp. 3		mean
		raw data*	normalize (%)	raw data*	normalize (%)	raw data*	normalize (%)	raw data*	normalize (%)
	12	3017	83.1	3065	84.5	2591	71.4	2891	79.7
		15 min
		exp. 1		exp. 2		exp. 3		mean
		raw data*	normalize (%)	raw data*	normalize (%)	raw data*	normalize (%)	raw data*	normalize (%)
	12	3388	93.4	3103	85.5	3858	106.3	3449.67	95.1
		30 min
		exp. 1		exp. 2		exp. 3		mean
		raw data*	normalize (%)	raw data*	normalize (%)	raw data*	normalize (%)	raw data*	normalize (%)
	12	3874	106.8	3692	101.7	3845	106	3803.67	104.8
		60 min
		exp. 1		exp. 2		exp. 3		mean
		raw data*	normalize (%)	raw data*	normalize (%)	raw data*	normalize (%)	raw data*	normalize (%)
	12	4001	110.3	3381	93.2	3504	96.6	3628.67	100
	* Fluorescence intensity data of mAG (485 ex/535 em) was collected by SYNERGY (BioTek)

## Sheet: Fig_4d
	Cellular uptakes of e-PaL-mAG (12)
		5 min
		exp. 1		exp. 2		exp. 3		mean
		raw data*	normalize (%)	raw data*	normalize (%)	raw data*	normalize (%)	raw data*	normalize (%)
	12	650174	37.7	744116	43.1	869444	50.4	754578	43.7
		15 min
		exp. 1		exp. 2		exp. 3		mean
		raw data*	normalize (%)	raw data*	normalize (%)	raw data*	normalize (%)	raw data*	normalize (%)
	12	1100529	63.8	1203468	69.7	992581	57.5	1.09886e+06	63.7
		30 min
		exp. 1		exp. 2		exp. 3		mean
		raw data*	normalize (%)	raw data*	normalize (%)	raw data*	normalize (%)	raw data*	normalize (%)
	12	1132253	65.6	1523765	88.3	1368395	79.3	1341471	77.7
		60 min
		exp. 1		exp. 2		exp. 3		mean
		raw data*	normalize (%)	raw data*	normalize (%)	raw data*	normalize (%)	raw data*	normalize (%)
	12	1552990	90	1739110	100.8	1884226	109.2	1725442	100
	* Fluorescence intensity data of mAG (485 ex/535 em) was collected by SpectraMax iD3 (Molecular Devices)

## Sheet: Fig_4e
		Cellular uptakes of e-PaL-mAG (12)
			3.1 µM
			exp. 1		exp. 2		exp. 3		mean
			raw data*	normalize (%)	raw data*	normalize (%)	raw data*	normalize (%)	raw data*	normalize (%)
		12	254	5.4	290	6.2	338	7.2	294	6.3
			6.3 µM
			exp. 1		exp. 2		exp. 3		mean
			raw data*	normalize (%)	raw data*	normalize (%)	raw data*	normalize (%)	raw data*	normalize (%)
		12	407	8.7	493	10.5	415	8.8	438.333	9.3
			12.5 µM
			exp. 1		exp. 2		exp. 3		mean
			raw data*	normalize (%)	raw data*	normalize (%)	raw data*	normalize (%)	raw data*	normalize (%)
		12	894	19	803	17.1	747	15.9	814.667	17.3
			25 µM
			exp. 1		exp. 2		exp. 3		mean
			raw data*	normalize (%)	raw data*	normalize (%)	raw data*	normalize (%)	raw data*	normalize (%)
		12	1206	25.7	1346	28.6	1570	33.4	1374	29.2
			50 µM
			exp. 1		exp. 2		exp. 3		mean
			raw data*	normalize (%)	raw data*	normalize (%)	raw data*	normalize (%)	raw data*	normalize (%)
		12	2740	58.3	3089	65.7	2869	61	2899.33	61.7
			100 µM
			exp. 1		exp. 2		exp. 3		mean
			raw data*	normalize (%)	raw data*	normalize (%)	raw data*	normalize (%)	raw data*	normalize (%)
		12	4564	97.1	4507	95.9	5028	107	4699.67	100
		* Fluorescence intensity data of mAG (485 ex/535 em) was collected by SYNERGY (BioTek)

## Sheet: Fig_4f
		Cellular uptakes of e-PaL-mAG (12)
			3.1 µM
			exp. 1		exp. 2		exp. 3		mean
			raw data*	normalize (%)	raw data*	normalize (%)	raw data*	normalize (%)	raw data*	normalize (%)
		12	82159	5.5	89889	6	99647	6.7	90565	6.1
			6.3 µM
			exp. 1		exp. 2		exp. 3		mean
			raw data*	normalize (%)	raw data*	normalize (%)	raw data*	normalize (%)	raw data*	normalize (%)
		12	191003	12.8	323952	21.8	248388	16.7	254448	17.1
			12.5 µM
			exp. 1		exp. 2		exp. 3		mean
			raw data*	normalize (%)	raw data*	normalize (%)	raw data*	normalize (%)	raw data*	normalize (%)
		12	372273	25	317864	21.4	380520	25.6	356886	24
			25 µM
			exp. 1		exp. 2		exp. 3		mean
			raw data*	normalize (%)	raw data*	normalize (%)	raw data*	normalize (%)	raw data*	normalize (%)
		12	560944	37.7	520236	35	616027	41.4	565736	38
			50 µM
			exp. 1		exp. 2		exp. 3		mean
			raw data*	normalize (%)	raw data*	normalize (%)	raw data*	normalize (%)	raw data*	normalize (%)
		12	786298	52.8	723367	48.6	739231	49.7	749632	50.4
			100 µM
			exp. 1		exp. 2		exp. 3		mean
			raw data*	normalize (%)	raw data*	normalize (%)	raw data*	normalize (%)	raw data*	normalize (%)
		12	1684192	113.2	1484864	99.8	1514801	101.8	1.56129e+06	100
		* Fluorescence intensity data of mAG (485 ex/535 em) was collected by SpectraMax iD3 (Molecular Devices)

## Sheet: Fig_4g
	Cellular uptakes of ε-PαL-mAG (12)
		control
		exp. 1		exp. 2		exp. 3		mean
		raw data*	normalize (%)	raw data*	normalize (%)	raw data*	normalize (%)	raw data*	normalize (%)
	12	1552990	90	1739110	100.8	1884226	109.2	1725442	100
		PAO
		exp. 1		exp. 2		exp. 3		mean
		raw data*	normalize (%)	raw data*	normalize (%)	raw data*	normalize (%)	raw data*	normalize (%)
	12	772861	44.8	848108	49.2	1052743	61	891237	51.7
		Dynasore
		exp. 1		exp. 2		exp. 3		mean
		raw data*	normalize (%)	raw data*	normalize (%)	raw data*	normalize (%)	raw data*	normalize (%)
	12	1657884	96.1	1557993	90.3	2339389	135.6	1.85176e+06	107.3
		MDC
		exp. 1		exp. 2		exp. 3		mean
		raw data*	normalize (%)	raw data*	normalize (%)	raw data*	normalize (%)	raw data*	normalize (%)
	12	1480099	85.8	1737359	100.7	1637916	94.9	1618458	93.8
		EIPA
		exp. 1		exp. 2		exp. 3		mean
		raw data*	normalize (%)	raw data*	normalize (%)	raw data*	normalize (%)	raw data*	normalize (%)
	12	1377442	79.8	1180109	68.4	1292743	74.9	1.28343e+06	74.4
	* Fluorescence intensity data of mAG (485 ex/535 em) was collected by SpectraMax iD3 (Molecular Devices)
