# Supplementary material for: First direct evidence for direct cell-membrane penetrations of polycationic homopoly(amino acid)s produced by bacteria
Source: Commun Biol. 2022 Oct 26;5:1132. doi: 10.1038/s42003-022-04110-4 (PMC9606270; doi:10.1038/s42003-022-04110-4)
Supplement: Supplementary file 6 — Supplementary Data 3 [file 42003_2022_4110_MOESM6_ESM.xlsx]

## Sheet: Fig_8b
	Cellular uptakes of ε-ObLm-mAG (25)
		37°C
		exp. 1		exp. 2		exp. 3		mean
		raw data*	normalize (%)	raw data*	normalize (%)	raw data*	normalize (%)	raw data*	normalize (%)
	mAG	2425482	12.5	2099558	10.8	1301970	6.7	1.94234e+06	10
	25	18490849	95.4	16142773	83.3	23473650	121.2	19369091	100
		4°C
		exp. 1		exp. 2		exp. 3		mean
		raw data*	normalize (%)	raw data*	normalize (%)	raw data*	normalize (%)	raw data*	normalize (%)
	mAG	2538672	13.1	2291246	11.8	2995255	15.5	2608391	13.5
	25	4227682	21.8	4373962	22.6	4340626	22.4	4314090	22.3
	* Fluorescence intensity data of mAG (485 ex/535 em) was collected by SpectraMax iD3 (Molecular Devices)

## Sheet: Fig_8c
	Cellular uptakes of ε-ObLm-mAG (25)
		control
		exp. 1		exp. 2		exp. 3		mean
		raw data*	normalize (%)	raw data*	normalize (%)	raw data*	normalize (%)	raw data*	normalize (%)
	25	45871204	83.8	57176348	104.5	61108800	111.7	54718784	100
		PAO
		exp. 1		exp. 2		exp. 3		mean
		raw data*	normalize (%)	raw data*	normalize (%)	raw data*	normalize (%)	raw data*	normalize (%)
	25	11842978	21.6	6279342	11.5	4022484	7.4	7.3816e+06	13.5
		Dynasore
		exp. 1		exp. 2		exp. 3		mean
		raw data*	normalize (%)	raw data*	normalize (%)	raw data*	normalize (%)	raw data*	normalize (%)
	25	70076368	128.1	54690564	99.9	57528728	105.1	60765220	111.1
		MDC
		exp. 1		exp. 2		exp. 3		mean
		raw data*	normalize (%)	raw data*	normalize (%)	raw data*	normalize (%)	raw data*	normalize (%)
	25	57804352	105.6	64913156	118.6	59556572	108.8	6.0758e+07	111
		EIPA
		exp. 1		exp. 2		exp. 3		mean
		raw data*	normalize (%)	raw data*	normalize (%)	raw data*	normalize (%)	raw data*	normalize (%)
	25	6632721	12.1	11794473	21.6	5470618	10	7.96594e+06	14.6
	* Fluorescence intensity data of mAG (485 ex/535 em) was collected by SpectraMax iD3 (Molecular Devices)

## Sheet: Fig_8d
	Cellular uptakes of ε-ObLm-mAG (25)
		5 min
		exp. 1		exp. 2		exp. 3		mean
		raw data*	normalize (%)	raw data*	normalize (%)	raw data*	normalize (%)	raw data*	normalize (%)
	25	4396535	22.7	3780689	19.5	3996423	20.6	4.05788e+06	20.9
		15 min
		exp. 1		exp. 2		exp. 3		mean
		raw data*	normalize (%)	raw data*	normalize (%)	raw data*	normalize (%)	raw data*	normalize (%)
	25	3975788	20.5	3742034	19.3	4328711	22.3	4015511	20.7
		30 min
		exp. 1		exp. 2		exp. 3		mean
		raw data*	normalize (%)	raw data*	normalize (%)	raw data*	normalize (%)	raw data*	normalize (%)
	25	4938246	25.5	4959445	25.6	4760531	24.6	4886074	25.2
		60 min
		exp. 1		exp. 2		exp. 3		mean
		raw data*	normalize (%)	raw data*	normalize (%)	raw data*	normalize (%)	raw data*	normalize (%)
	25	18490849	105.6	16142773	118.6	23473650	108.8	1.93691e+07	100
	* Fluorescence intensity data of mAG (485 ex/535 em) was collected by SpectraMax iD3 (Molecular Devices)

## Sheet: Fig_8e
		Cellular uptakes of ε-ObLm-mAG (25)
			3.1 µM
			exp. 1		exp. 2		exp. 3		mean
			raw data*	normalize (%)	raw data*	normalize (%)	raw data*	normalize (%)	raw data*	normalize (%)
		25	1674350	8.6	1658758	8.6	1905679	9.8	1.74626e+06	9
			6.3 µM
			exp. 1		exp. 2		exp. 3		mean
			raw data*	normalize (%)	raw data*	normalize (%)	raw data*	normalize (%)	raw data*	normalize (%)
		25	2094243	10.8	2794218	14.4	2850204	14.7	2579555	13.3
			12.5 µM
			exp. 1		exp. 2		exp. 3		mean
			raw data*	normalize (%)	raw data*	normalize (%)	raw data*	normalize (%)	raw data*	normalize (%)
		25	6543344	33.8	6516618	33.6	6086776	31.4	6382246	32.9
			25 µM
			exp. 1		exp. 2		exp. 3		mean
			raw data*	normalize (%)	raw data*	normalize (%)	raw data*	normalize (%)	raw data*	normalize (%)
		25	12840241	66.3	12842023	66.3	11548261	59.6	12410175	64.1
			50 µM
			exp. 1		exp. 2		exp. 3		mean
			raw data*	normalize (%)	raw data*	normalize (%)	raw data*	normalize (%)	raw data*	normalize (%)
		25	18490849	95.5	16142773	83.3	23473650	121.2	1.93691e+07	100
		* Fluorescence intensity data of mAG (485 ex/535 em) was collected by SpectraMax iD3 (Molecular Devices)
