# Supplementary material for: First direct evidence for direct cell-membrane penetrations of polycationic homopoly(amino acid)s produced by bacteria
Source: Commun Biol. 2022 Oct 26;5:1132. doi: 10.1038/s42003-022-04110-4 (PMC9606270; doi:10.1038/s42003-022-04110-4)
Supplement: Supplementary file 7 — Supplementary Data 4 [file 42003_2022_4110_MOESM7_ESM.xlsx]

## Sheet: Fig_S7a
	Cellular uptakes of e-ObLm-FAM (24)
		37°C
		exp. 1		exp. 2		exp. 3		mean
		raw data*	normalize (%)	raw data*	normalize (%)	raw data*	normalize (%)	raw data*	normalize (%)
	FAM	1405927	4.9	1007770	3.5	1038991	3.6	1150896	4
	24	31189218	108.6	28469260	99.2	26481146	92.2	28713208	100
		4°C
		exp. 1		exp. 2		exp. 3		mean
		raw data*	normalize (%)	raw data*	normalize (%)	raw data*	normalize (%)	raw data*	normalize (%)
	FAM	1058266	3.7	1131736	3.9	1050500	3.7	1.08017e+06	3.8
	24	37206984	129.6	31390776	109.3	31794604	110.7	3.34641e+07	116.5
	* Fluorescence intensity data of FAM (485 ex/535 em) was collected by SpectraMax iD3 (Molecular Devices)

## Sheet: Fig_S7b
	Cellular uptakes of e-ObLm-FAM (24)
		5 min
		exp. 1		exp. 2		exp. 3		mean
		raw data*	normalize (%)	raw data*	normalize (%)	raw data*	normalize (%)	raw data*	normalize (%)
	24	7624657	59.4	10253294	79.9	10222821	79.7	9366924	73
		15 min
		exp. 1		exp. 2		exp. 3		mean
		raw data*	normalize (%)	raw data*	normalize (%)	raw data*	normalize (%)	raw data*	normalize (%)
	24	9984665	77.8	10632657	82.9	10500092	81.8	1.03725e+07	80.9
		30 min
		exp. 1		exp. 2		exp. 3		mean
		raw data*	normalize (%)	raw data*	normalize (%)	raw data*	normalize (%)	raw data*	normalize (%)
	24	13029325	101.6	13967288	108.9	15658693	122.1	1.42184e+07	110.8
		60 min
		exp. 1		exp. 2		exp. 3		mean
		raw data*	normalize (%)	raw data*	normalize (%)	raw data*	normalize (%)	raw data*	normalize (%)
	24	11843167	92.3	14785507	115.2	11858714	92.4	1.28291e+07	100
	* Fluorescence intensity data of FAM (485 ex/535 em) was collected by SpectraMax iD3 (Molecular Devices)

## Sheet: Fig_S7c
	Cellular uptakes of e-ObLm-FAM (24)
		5 min
		exp. 1		exp. 2		exp. 3		mean
		raw data*	normalize (%)	raw data*	normalize (%)	raw data*	normalize (%)	raw data*	normalize (%)
	24	11470043	48.5	10965476	46.3	10708109	45.2	11047876	46.7
		15 min
		exp. 1		exp. 2		exp. 3		mean
		raw data*	normalize (%)	raw data*	normalize (%)	raw data*	normalize (%)	raw data*	normalize (%)
	24	18235824	77.1	18013494	76.1	15729363	66.5	17326227	73.2
		30 min
		exp. 1		exp. 2		exp. 3		mean
		raw data*	normalize (%)	raw data*	normalize (%)	raw data*	normalize (%)	raw data*	normalize (%)
	24	22659810	95.8	21625954	91.4	22916938	96.9	2.24009e+07	94.7
		60 min
		exp. 1		exp. 2		exp. 3		mean
		raw data*	normalize (%)	raw data*	normalize (%)	raw data*	normalize (%)	raw data*	normalize (%)
	24	23733842	100.3	23309050	98.5	23931108	101.2	23658000	100
	* Fluorescence intensity data of FAM (485 ex/535 em) was collected by SpectraMax iD3 (Molecular Devices)

## Sheet: Fig_S7d
		Cellular uptakes of e-ObLm-FAM (24)
			3.1 µM
			exp. 1		exp. 2		exp. 3		mean
			raw data*	normalize (%)	raw data*	normalize (%)	raw data*	normalize (%)	raw data*	normalize (%)
		24	960251	7.5	1039140	8.1	940348	7.3	979913	7.6
			6.3 µM
			exp. 1		exp. 2		exp. 3		mean
			raw data*	normalize (%)	raw data*	normalize (%)	raw data*	normalize (%)	raw data*	normalize (%)
		24	1410056	11	1395266	10.9	1795642	14	1.53365e+06	12
			12.5 µM
			exp. 1		exp. 2		exp. 3		mean
			raw data*	normalize (%)	raw data*	normalize (%)	raw data*	normalize (%)	raw data*	normalize (%)
		24	2409570	18.8	2331060	18.2	2554618	19.9	2.43175e+06	19
			25 µM
			exp. 1		exp. 2		exp. 3		mean
			raw data*	normalize (%)	raw data*	normalize (%)	raw data*	normalize (%)	raw data*	normalize (%)
		24	3775283	29.4	5499242	42.9	5534007	43.1	4.93618e+06	38.5
			50 µM
			exp. 1		exp. 2		exp. 3		mean
			raw data*	normalize (%)	raw data*	normalize (%)	raw data*	normalize (%)	raw data*	normalize (%)
		24	11843167	92.3	14785507	115.2	11858714	92.4	1.28291e+07	100
		* Fluorescence intensity data of FAM (485 ex/535 em) was collected by SpectraMax iD3 (Molecular Devices)

## Sheet: Fig_S7e
		Cellular uptakes of e-ObLm-FAM (24)
			3.1 µM
			exp. 1		exp. 2		exp. 3		mean
			raw data*	normalize (%)	raw data*	normalize (%)	raw data*	normalize (%)	raw data*	normalize (%)
		24	1950197	8.2	1742638	7.4	1731892	7.3	1.80824e+06	7.6
			6.3 µM
			exp. 1		exp. 2		exp. 3		mean
			raw data*	normalize (%)	raw data*	normalize (%)	raw data*	normalize (%)	raw data*	normalize (%)
		24	4158873	17.6	3233706	13.7	3212608	13.6	3.53506e+06	14.9
			12.5 µM
			exp. 1		exp. 2		exp. 3		mean
			raw data*	normalize (%)	raw data*	normalize (%)	raw data*	normalize (%)	raw data*	normalize (%)
		24	10585435	44.7	10830536	45.8	10507579	44.4	1.06412e+07	45
			25 µM
			exp. 1		exp. 2		exp. 3		mean
			raw data*	normalize (%)	raw data*	normalize (%)	raw data*	normalize (%)	raw data*	normalize (%)
		24	22705696	96	21157088	89.4	21374378	90.3	2.17457e+07	91.9
			50 µM
			exp. 1		exp. 2		exp. 3		mean
			raw data*	normalize (%)	raw data*	normalize (%)	raw data*	normalize (%)	raw data*	normalize (%)
		24	23733842	100.3	23309050	98.5	23931108	101.2	23658000	100
		* Fluorescence intensity data of FAM (485 ex/535 em) was collected by SpectraMax iD3 (Molecular Devices)

## Sheet: Fig_S7f
	Cellular uptakes of e-ObLm-FAM (24)
		control
		exp. 1		exp. 2		exp. 3		mean
		raw data*	normalize (%)	raw data*	normalize (%)	raw data*	normalize (%)	raw data*	normalize (%)
	24	31189218	108.6	28469260	99.2	26481146	92.2	28713208	100
		PAO
		exp. 1		exp. 2		exp. 3		mean
		raw data*	normalize (%)	raw data*	normalize (%)	raw data*	normalize (%)	raw data*	normalize (%)
	24	27003738	94	29384918	102.3	31815188	110.8	2.94013e+07	102.4
		Dynasore
		exp. 1		exp. 2		exp. 3		mean
		raw data*	normalize (%)	raw data*	normalize (%)	raw data*	normalize (%)	raw data*	normalize (%)
	24	41551052	144.7	41336288	144	34300360	119.5	3.90626e+07	136.1
		MDC
		exp. 1		exp. 2		exp. 3		mean
		raw data*	normalize (%)	raw data*	normalize (%)	raw data*	normalize (%)	raw data*	normalize (%)
	24	32398168	112.8	31486888	109.7	31589596	110	31824884	110.8
		EIPA
		exp. 1		exp. 2		exp. 3		mean
		raw data*	normalize (%)	raw data*	normalize (%)	raw data*	normalize (%)	raw data*	normalize (%)
	24	13662942	47.6	12012135	41.8	12558747	43.7	12744608	44.4
	* Fluorescence intensity data of FAM (485 ex/535 em) was collected by SpectraMax iD3 (Molecular Devices)
