# Supplementary material for: First direct evidence for direct cell-membrane penetrations of polycationic homopoly(amino acid)s produced by bacteria
Source: Commun Biol. 2022 Oct 26;5:1132. doi: 10.1038/s42003-022-04110-4 (PMC9606270; doi:10.1038/s42003-022-04110-4)
Supplement: Supplementary file 8 — Supplementary Data 5 [file 42003_2022_4110_MOESM8_ESM.xlsx]

## Sheet: SI_table19(K562)
	Cytotoxicity of ε-PαL in K562 cell
		Actinomycin D				e-PαL-DBCO-amine
	100					49.8514	58.603	49.8239	51.9884
	50					102.183	76.3877	75.5192	81.6829
	25					98.8991	98.8465	99.1607	89.2973
	12.5					97.5415	96.1133	98.5505	90.5317
	6.25					114.722	107.943	91.5275	107.708
	3.125					98.9721	106.114	99.8967	91.7546
	1.5625					87.0131	111.009	97.0472	99.2274
	0.78125					106.516	94.8714	95.7447	99.5546
	0.390625					97.9011	95.1543	95.6255	99.8834
	0.195312					92.0972	124.773	107.048	94.2451
	0.0976562					94.7083	106.023	102.386	104.908
	0.0488281					111.251	98.3901	105.434	101.213
	0.0244141	8.66477	10.1215	8.91335	8.79247	96.049	101.926	99.1116	96.8099
	0.012207	19.8283	22.554	19.4171	23.4693	93.1395	100.552	87.3566	102.109
	0.00610352	55.351	46.7928	42.9816	43.9485
	0.00305176	54.4635	60.5675	61.7569	54.9589
	0.00152588	59.0289	55.7983	59.8729	53.3382
	0.00076294	54.3399	69.6787	59.9008	63.4518
	0.00038147	67.614	78.5063	83.0125	74.7818
	0.00019073	82.7311	96.2283	92.2489	97.7208
	9.5367e-05	101.869	107.023	105.074	109.21
	4.7684e-05	103.86	119.884	107.72	113.788
	2.3842e-05	99.2427	123.09	112.287	107.984
	1.1921e-05	108.774	122.703	119.546	115.332
	5.9605e-06	121.192	115.261	136.06	126.8
	2.9802e-06	110.577	124.106	113.72	122.022
	1.4901e-06	107.882	115.684	114.746	132.123
	0	100	100	100	100	100	100	100	100

## Sheet: SI_table19(HeLa)
	Cytotoxicity of ε-PαL in HeLa cell
		Actinomycin D				e-PαL-DBCO-amine
	100					79.6792	94.9833	91.9684	81.0574
	50					99.0318	90.6117	91.6454	92.6647
	25					87.2236	100.503	84.6394	88.9105
	12.5					104.329	96.6845	98.9385	93.3036
	6.25					114.085	94.5957	96.4333	95.5288
	3.125					97.0722	107.868	82.048	92.1622
	1.5625					116.044	104.66	104.222	91.3798
	0.78125					109.383	78.2794	92.2914	67.0311
	0.390625					103.174	98.5724	104.832	92.2842
	0.195312					111.3	89.5637	98.3284	92.7939
	0.0976562					107.481	90.9419	96.8137	68.4021
	0.0488281					100.202	97.5675	89.2694	90.7266
	0.0244141	2.54141	3.28795	1.32828	1.50774	81.6245	98.9026	91.186	94.3229
	0.012207	6.06594	6.5756	4.84564	6.64739	101.472	105.442	95.8734	106.748
	0.00610352	23.6743	28.0674	21.0829	26.8399
	0.00305176	38.885	40.7586	34.3125	41.1103
	0.00152588	51.325	62.279	46.7381	54.2824
	0.00076294	57.527	50.9589	48.2814	45.2665
	0.00038147	52.7463	59.3359	45.6685	52.6745
	0.00019073	74.5252	73.0034	62.3724	63.7937
	9.5367e-05	67.5694	64.2961	65.9687	53.3421
	4.7684e-05	70.8212	77.0807	55.3018	71.7544
	2.3842e-05	68.1293	81.9547	56.9958	75.7527
	1.1921e-05	75.322	91.5664	74.0371	81.1723
	5.9605e-06	88.2716	103.762	78.6671	89.9441
	2.9802e-06	72.9029	99.2759	72.3358	84.022
	1.4901e-06	82.4285	93.7845	83.8498	80.6411
	0	100	100	100	100	100	100	100	100

## Sheet: SI_table19(HepG2)
	Cytotoxicity of ε-PαL in HepG2 cell
		Actinomycin D				e-PαL-DBCO-amine
	100					107.108	91.4834	98.0891	90.2397
	50					107.306	118.499	96.0382	111.992
	25					99.8188	122.173	92.686	104.25
	12.5					105.14	117.223	103.575	92.5789
	6.25					114.702	115.056	96.2359	97.562
	3.125					90.4292	112.404	91.0551	99.5223
	1.5625					98.2621	111.894	96.623	109.826
	0.78125					110.213	98.5257	100.815	96.1206
	0.390625					109.052	102.372	114.084	96.5901
	0.195312					112.569	107.718	101.804	95.8735
	0.0976562					103.698	96.4995	100.239	102.891
	0.0488281					100.008	102.067	93.7485	95.4452
	0.0244141	12.0998	14.1507	12.2481	12.2233	89.935	100.667	77.6461	90.9563
	0.012207	20.9541	24.4381	18.9114	20.7482	92.1918	90.8739	83.5764	96.3265
	0.00610352	36.554	45.3671	36.0351	37.1883
	0.00305176	53.0024	51.9646	39.8816	51.1739
	0.00152588	59.9375	57.4501	48.324	55.4981
	0.00076294	55.391	57.7054	52.8459	46.2896
	0.00038147	52.7059	63.4134	49.2877	56.8406
	0.00019073	70.8756	66.2632	63.9487	67.9352
	9.5367e-05	66.3867	55.7287	58.735	61.4284
	4.7684e-05	77.5472	75.2657	58.5209	64.7559
	2.3842e-05	63.4628	85.9732	54.1637	83.5764
	1.1921e-05	75.9164	74.2114	65.9173	78.8733
	5.9605e-06	70.8262	72.7042	67.268	73.2642
	2.9802e-06	57.236	74.0467	54.2049	77.1272
	1.4901e-06	71.4028	78.5686	75.6611	88.9054
	0	100	100	100	100	100	100	100	100

## Sheet: SI_table19(HEK293T)
	Cytotoxicity of ε-PαL in HEK293T cell
		Actinomycin D				e-PαL-DBCO-amine
	100					108.618	107.597	105.223	74.4623
	50					112.897	95.0745	91.0802	101.087
	25					102.92	106.867	78.231	96.392
	12.5					106.636	106.529	98.4989	84.0354
	6.25					101.324	107.206	92.291	103.045
	3.125					94.3385	114.072	79.151	90.095
	1.5625					118.791	104.938	101.734	82.7119
	0.78125					112.636	100.517	106.179	81.2341
	0.390625					119.432	110.588	83.8218	94.8549
	0.195312					110.422	110.203	83.804	88.6766
	0.0976562					112.939	99.2408	90.0416	71.5186
	0.0488281					109.55	111.716	90.3918	108.452
	0.0244141	14.1274	13.1838	11.5992	12.9167	99.502	110.577	73.2931	86.1958
	0.012207	11.5161	14.8753	9.88988	9.13021	107.847	104.903	92.2257	88.8012
	0.00610352	12.6912	15.2017	12.0324	13.4034
	0.00305176	14.1868	13.4924	13.8366	14.0325
	0.00152588	13.8248	16.448	13.5992	14.6913
	0.00076294	17	17.3264	16.0385	14.0087
	0.00038147	18.4422	25.8253	14.8396	23.6709
	0.00019073	23.9617	23.1189	21.5818	21.4809
	9.5367e-05	33.9324	33.2855	30.3596	22.9646
	4.7684e-05	36.2233	43.6539	36.5735	35.3806
	2.3842e-05	36.1699	42.5144	32.8285	44.8172
	1.1921e-05	46.9003	60.1116	42.2117	45.108
	5.9605e-06	48.5562	61.6013	49.9806	49.2981
	2.9802e-06	52.9896	59.0552	38.3184	54.4912
	1.4901e-06	65.0139	68.1357	58.8296	61.8149
	0	100	100	100	100	100	100	100	100
